# Supplementary material for: Peripheral T Cell Subpopulations as a Potential Surrogate Biomarker during Atezolizumab plus Bevacizumab Treatment for Hepatocellular Carcinoma
Source: Cancers (Basel). 2024 Mar 28;16(7):1328. doi: 10.3390/cancers16071328 (PMC11011052; doi:10.3390/cancers16071328)
Supplement: Supplementary file 1 [file cancers-16-01328-s001.zip]

Archive with 9 entries (9 files):
- Supplementary Figure S1.pptx
- Supplementary Figure S2.pptx
- Supplementary Figure S3.pptx
- Supplementary Figure S4.pptx
- Supplementary Figure S5.pptx
- Supplementary Figure S6.pptx
- Supplementary Table S1.xlsx
- Supplementary Table S2.xlsx
- Supplementary Table S3.xlsx
