# Supplementary material for: Peripheral T Cell Subpopulations as a Potential Surrogate Biomarker during Atezolizumab plus Bevacizumab Treatment for Hepatocellular Carcinoma
Source: Cancers (Basel). 2024 Mar 28;16(7):1328. doi: 10.3390/cancers16071328 (PMC11011052; doi:10.3390/cancers16071328)
Supplement: Supplementary file 1 [file cancers-16-01328-s001.zip › Supplementary Table S1.xlsx]

## Sheet: supplementary table 1
	Supplementary Table 1. Descriptive characteristics of patients who received Atez/Bev therapy for HCC at Hiroshima University Hospital
		n=70
	Age, range, y	73.5 (47 - 88)
	Sex (male/female), n	55/15
	Etiology (HBV/HCV/NBNC), n	7/18/45
	Total bilirubin, range, mg/dL	0.8 (0.3 - 2.3)
	Albumin, range, g/dL	3.6 (2.5 - 4.5)
	Aspartate aminotransferase, IU/L	36.5 (14 – 241)
	Alanine aminotransferase, IU/L	25 (7 – 91)
	Prothrombin activity, range, %	90.5 (47 – 124)
	Child–Pugh score (A/B), n	58/12
	mALBI grade (1/2a/2b), n	22/17/31
	Size of the main liver tumor, range, mm	39 (0 – 130)
	Number of liver tumors (≤3/4–6/≥7), n	32/12/16
	Relative liver tumor volume (<50/≥50%), n	5/65
	Tumor morphology (SN type/non-SN type), n	16/54
	Serum AFP value, range, ng/mL	36.2 (1 – 24590)
	Serum DCP value, range, mAU/mL	328.5 (15 – 212520)
	Up-to-seven criteria (in/out), n	26/44
	BCLC stage (A/B/C), n	4/38/28
	History of systemic treatment (with/without), n	34/36
	History of TACE treatment (yes/no), n	43/27
	Metastasis (yes/no), n	24/46
	Vascular invasion (yes/no), n	10/60
	Observation period, range, months	10.6 (1.7 – 26.7)
	Abbreviations: AFP, alpha fetoprotein; Atez/Bev, atezolizumab plus bevacizumab; DCP,des-γ-carboxy prothrombin; HBV, hepatitis B; HCC, hepatocellular carcinoma; HCV, hepatitis C; mALBI, modified albumin-bilirubin grade; NBNC, non-B non-C; TACE, transcatheter arterial chemoembolization
