# Supplementary material for: Peripheral T Cell Subpopulations as a Potential Surrogate Biomarker during Atezolizumab plus Bevacizumab Treatment for Hepatocellular Carcinoma
Source: Cancers (Basel). 2024 Mar 28;16(7):1328. doi: 10.3390/cancers16071328 (PMC11011052; doi:10.3390/cancers16071328)
Supplement: Supplementary file 1 [file cancers-16-01328-s001.zip › Supplementary Table S2.xlsx]

## Sheet: supplementary table 2
Supplementary Table 2. Correlation between patient background factors and T cell subpopulations
			CD8+ Tnaïve	P value	CD8+ TCM	P value	CD8+ TEM	P value	CD8+ Teff	P value		CD4+ Tnaïve	P value	CD4+ TCM	P value	CD4+ TEM	P value	CD4+ Teff	P value	CD4+ Treg	P value
			median (25% range)		median (25% range)		median (25% range)		median (25% range)			median (25% range)		median (25% range)		median (25% range)		median (25% range)		median (25% range)
Age, y	0	<73.5	15.1 (8.4-21.3)	0.0001	6.0 (2.7-9.6)	0.83	19.4 (10.4-26.6)	0.77	52.2 (43.2-68.7)	0.26		30.6 (22.6-52.1)	0.3	28.6 (17.9-34.5)	0.58	24.8 (14.8-40.3)	0.27	4.4 (1.6-8.7)	0.6	4.4 (3.1-5.6)	0.15
	1	≥73.5	7.4 (4.3-10.0)		5.2 (3.1-10.6)		17.3 (12.1-30.3)		64.1 (49.2-76.3)			29.6 (17.7-41.0)		30.1 (20.2-36.5)		27.7 (20.3-47.9)		4.6 (2.6-9.4)		3.6 (2.8-5.2)
Sex	0	female	9.9 (5.4-17.6)	0.85	5.1 (2.7-11.3)	0.85	23.8 (10.3-30.9)	0.72	52.2 (41.0-76.3))	0.59		24.2 (16.7-42.4)	0.3	30.1 (20.9-35.8)	0.88	31.0 (16.7-51.5)	0.38	3.8 (1.3-7.6)	0.32	4.2 (3.2-5.4)	0.71
	1	male	10.1 (6.2-17.1)		6.1 (3.1-9.5)		19.3 (11.2-27.4)		62.2 (45.4-72.0)			30.6 (21.7-48.1)		29.0 (18.6-35.4)		26.0 (17.1-37.9)		4.9 (2.5-9.2)		4.0 (2.9-5.6)
Etiology	0	NBNC	9.2 (5.1-14.9)	0.08	6.4 (3.6-11.0)	0.72	17.3 (11.4-30.3)	0.61	62.2 (45.4-75.8)	0.28		35.5 (21.8-47.7)	0.6	31.5 (20.4-37.5)	0.02	23.1 (17.1-32.8)	0.41	4.6 (2.5-7.8)	0.98	3.8 (2.9-5.3)	0.16
	1	HBV	18.8 (9.0-30.3)		6.0 (3.6-8.9)		22.3 (17.8-32.7)		45.5 (37.5-57.1)			27.0 (22.6-31.8)		36.6 (26.1-42.5)		30.8 (19.7-34.2)		3.3 (2.8-7.4)		5.7 (3.9-7.0)
	2	HCV	10.6 (8.0-18.6)		4.7 (2.5-9.9)		20.2 (9.2-25.9)		60.2 (51.3-71.6)			25.7 (14.0-48.7)		19.8 (16.4-29.6)		42.2 (18.3-54.0)		4.9 (1.3-10.3)		4.2 (2.8-5.3)
Total bilirubin, mg/dL	0	<0.8	9.5 (5.1-14.9)	0.48	6.1 (4.2-10.1)	0.31	25.2 (13.9-31.5)	0.05	58.8 (45.4-67.8)	0.34		30.5 (21.9-40.5)	0.54	30.8 (20.6-38.7)	0.17	25.4 (18.4-35.4)	0.9	5.2 (1.9-9.0)	0.67	3.8 (2.8-5.2)	0.29
	1	≥0.8	10.2 (6.1-18.8)		5.0 (2.4-10.2)		18.3 (9.1-23.5)		65.3 (44.3-80.2)			30.6 (19.5-52.0)		24.1 (19.1-33.2)		26.6 (15.4-46.0)		4.6 (2.3-9.4)		4.1 (3.2-5.6)
Albumin, g/dL	0	<3.6	10.0 (4.7-18.1)	0.62	5.2 (2.4-8.9)	0.69	17.3 (9.9-26.6)	0.37	63.2 (49.8-73.7)	0.41		29.6 (21.8-75.8)	0.46	30.1 (17.5-35.6)	0.74	27.6 (18.4-40.4)	0.42	6.1 (4.4-10.0)	0.002	4.4 (2.6-5.6)	0.7
	1	≥3.6	9.9 (7.1-15.1)		6.0 (3.4-10.6)		20.2 (12.7-31.1)		60.5 (39.4-71.2)			35.5 (19.5-55.8)		28.6 (19.8-35.3)		23.3 (16.0-41.2)		2.7 (1.3-5.4)		3.7 (3.0-5.3)
Aspartate aminotransferase, IU/L	0	<36.5	8.4 (5.4-13.2)	0.03	5.2 (3.0-9.8)	0.83	21.8 (13.2-29.5)	0.13	59.2 (46.6-71.7)	0.82		28.7 (19.1-39.6)	0.35	30.2 (19.0-33.8)	0.94	28.1 (19.6-44.7)	0.44	5.3 (1.8-9.2)	0.89	4.2 (3.0-5.4)	0.7
	1	≥36.5	11.0 (7.3-19.7)		6.1 (3.0-10.1)		16.2 (8.9-24.5)		65.3 (39.2-72.9)			35.5 (21.6-49.1)		28.6 (19.1-37.0)		25.6 (16.2-37.9)		4.6 (2.5-8.7)		3.7 (2.9-5.6)
Alanine aminotransferase, IU/L	0	<25	8.6 (4.6-15.1)	0.21	4.9 (2.4-8.0)	0.13	19.1 (11.4-26.5)	0.9	59.2 (48.8-76.8)	0.41		29.3 (19.8-41.1)	0.86	28.1 (16.7-32.7)	0.23	28.4 (18.4-45.2)	0.45	4.4 (2.4-9.0)	0.84	4.3 (3.0-5.4)	0.57
	1	≥25	10.1 (7.4-18.8)		6.4 (3.2-11.4)		19.4 (9.9-28.1)		61.5 (39.4-69.5)			35.3 (21.4-47.7)		31.5 (20.4-37.5)		23.3 (17.0-35.4)		4.6 (2.2-9.4)		3.7 (2.9-5.6)
Prothrombin activity, %	0	<90.5	11.0 (7.0-18.7)	0.17	5.4 (2.3-11.0)	0.99	17.0 (9.2-24.5)	0.04	62.2 (47.1-76.8)	0.37		35.5 (23.7-47.1)	0.36	30.1 (18.3-37.1)	0.84	24.8 (16.4-33.1)	0.27	4.6 (1.5-8.6)	0.46	4.4 (3.1-5.6)	0.13
	1	≥90.5	8.4 (5.4-13.2)		6.0 (3.6-8.2)		23.7 (12.8-34.4)		58.8 (40.6-70.3)			29.3 (17.7-48.0)		29.0 (20.1-33.8)		28.1 (19.3-44.7)		5.2 (2.6-9.4)		3.6 (2.9-5.1)
Child–Pugh score	0	5	9.3 (7.1-14.0)	0.93	6.0 (3.6-11.1)	0.39	21.8 (13.7-31.4)	0.12	60.5 (42.1-69.5)	0.38		33.0 (19.5-55.5)	0.98	30.2 (19.8-35.3)	0.7	24.8 (17.1-44.1)	0.99	3.0 (1.3-5.7)	0.03	3.6 (3.0-4.4)	0.57
	1	≥6	10.1 (4.7-18.7)		5.2 (2.4-8.9)		16.2 (9.9-25.5)		62.2 (45.5-79.9)			30.5 (21.8-45.8)		29.0 (17.5-35.6)		26.2 (17.0-40.3)		5.3 (3.3-9.8)		4.4 (2.6-5.6)
mALBI grade	0	1 or 2a	9.3 (6.2-14.8)	0.64	4.9 (3.3-10.4)	0.92	20.2 (12.8-30.5)	0.29	60.5 (43.8-71.6)	0.71		29.3 (19.0-53.7)	0.8	28.6 (19.5-34.5)	0.89	28.1 (17.8-44.7)	0.59	3.4 (1.8-6.5)	0.05	3.6 (3.0-4.4)	0.05
	1	2b	10.1 (5.4-18.7)		6.4 (2.4-9.6)		17.3 (9.6-26.4)		62.2 (44.9-73.0)			30.6 (22.5-46.2)		30.1 (18.3-36.1)		25.6 (16.4-36.8)		5.7 (3.8-9.9)		5.0 (3.1-5.7)
Size of the main liver tumor, mm	0	<39	10.1 (3.9-14.4)	0.12	3.9 (2.3-9.4)	0.03	19.3 (9.6-26.9)	0.58	65.4 (50.9-77.8)	0.07		29.1 (15.5-45.7)	0.44	22.4 (16.5-33.2)	0.04	28.1 (16.8-45.6)	0.36	5.3 (2.5-10.7)	0.25	3.6 (2.7-5.0)	0.04
	1	≥39	9.9 (7.3-20.4)		6.7 (4.7-11.2)		11.5 (5.8-19.4)		55.3 (38.3-68.3)			33.0 (22.0-48.1)		31.5 (21.3-37.0)		23.3 (17.1-34.0)		4.6 (1.7-6.6)		4.4 (3.4-6.2)
Number of liver tumors	0	<4	8.1 (4.0-12.8)	0.02	4.0 (2.3-7.7)	0.02	16.7 (9.7-24.2)	0.12	68.9 (51.8-80.7)	0.005		30.6 (19.2-46.3)	0.98	22.9 (16.6-32.1)	0.04	27.3 (16.7-45.4)	0.67	5.3 (2.5-10.7)	0.11	3.6 (2.9-5.4)	0.46
	1	≥4	10.8 (7.9-19.6)		7.3 (4.1-11.2)		21.2 (13.0-30.9)		51.6 (38.9-65.3)			30.7 (22.4-47.4)		32.4 (21.0-38.5)		25.5 (17.3-33.2)		3.8 (1.7-7.0)		4.3 (3.1-5.6)
Relative liver tumor volume, %	0	<50	9.7 (5.6-15.1)	0.03	5.4 (2.6-10.2)	0.41	19.3 (10.7-28.1)	0.91	61.5 (45.4-73.7)	0.51		30.6 (19.5-47.7)	0.87	29.0 (19.1-35.3)	0.82	26.0 (17.0-41.2)	0.84	4.6 (2.4-9.0)	0.65	4.0 (2.9-5.3)	0.17
	1	≥50	25.9 (17.6-26.0)		6.5 (5.0-7.6)		19.5 (11.6-22.3)		55.3 (34.1-58.8)			28.7 (24.4-35.3)		32.7 (20.4-36.6)		29.2 (25.6-30.8)		5.2 (1.0-9.4)		5.7 (5.6-6.0)
Tumor morphology	0	SN type	9.0 (5.3-16.5)	0.5	4.1 (3.0-11.5)	0.93	22.6 (12.1-30.5)	0.58	59.0 (48.6-69.6)	1		27.2 (14.1-46.0)	0.42	28.0 (18.4-34.1)	0.67	33.0 (21.1-50.7)	0.15	5.0 (1.2-7.5)	0.35	4.1 (3.2-6.0)	0.57
	1	non-SN type	9.9 (6.1-18.0)		6.0 (3.0-9.8)		18.7 (11.0-27.3)		61.9 (44.6-73.4)			32.4 (21.8-48.3)		30.1 (19.3-36.3)		25.2 (16.2-39.1)		4.6 (2.5-9.7)		4.1 (2.9-5.4)
Serum AFP value, ng/mL	0	<36.2	9.9 (6.0-15.8)	0.76	4.3 (2.4-8.9)	0.33	17.3 (13.2-27.4)	0.93	61.5 (49.8-70.1)	0.46		38.0 (23.1-53.7)	0.17	24.1 (16.3-36.5)	0.56	22.4 (16.5-33.1)	0.22	4.2 (2.3-6.4)	0.54	3.7 (3.0-5.2)	0.41
	1	≥36.2	10.2 (5.9-18.4)		6.4 (3.5-10.4)		19.4 (9.0-30.7)		55.3 (37.5-75.3)			29.1 (15.5-45.7)		30.1 (20.8-34.6)		29.2 (18.5-44.7)		5.3 (1.9-9.6)		4.4 (3.0-5.7)
Serum DCP value, mAU/mL	0	<328.5	10.3 (6.5-16.5)	0.78	4.2 (2.4-9.6)	0.25	19.7 (12.1-28.8)	1	60.5 (49.7-74.7)	0.54		38.5 (25.6-51.0)	0.04	27.7 (17.8-33.7)	0.32	22.6 (15.8-35.1)	0.22	5.3 (2.5-9.4)	0.54	4.0 (3.0-5.4)	0.95
	1	≥328.5	9.3 (5.1-18.8)		6.5 (3.7-10.6)		19.3 (10.8-27.8)		61.5 (41.8-68.9)			27.9 (15.4-39.8)		30.2 (20.4-38.2)		27.6 (19.9-51.3)		4.4 (1.7-8.7)		4.2 (2.9-5.6)
Up-to-seven criteria	0	in	7.0 (3.4-10.6)	0.004	4.0 (2.2-6.8)	0.02	25.4 (20.0-65.5)	0.47	66.2 (58.9-80.3)	0.02		27.7 (14.0-39.5)	0.17	20.9 (16.4-30.9)	0.006	37.7 (21.2-50.9)	0.06	5.7 (2.6-13.1)	0.04	3.5 (2.8-4.4)	0.06
	1	out	10.6 (8.2-19.5)		7.2 (3.8-11.3)		31.3 (19.2-63.2)		51.6 (38.6-69.5)			34.1 (23.0-50.3)		32.7 (21.7-38.0)		23.2 (15.2-31.5)		4.0 (1.7-6.6)		4.4 (3.3-5.7)
BCLC stage	0	A or B	9.9 (5.3-15.1)	0.47	6.8 (3.0-10.8)	0.3	19.5 (11.8-27.5)	0.77	60.6 (45.4-72.2)	0.93		30.1 (17.3-44.6)	0.34	32.9 (20.0-38.8)	0.03	25.9 (18.1-35.4)	0.7	3.8 (1.7-8.7)	0.35	4.1 (2.9-5.5)	0.88
	1	C	10.1 (6.9-18.7)		5.1 (3.0-7.6)		19.3 (10.6-28.6)		60.2 (44.3-71.1)			33.1 (21.7-53.2)		22.2 (16.7-31.6)		26.3 (14.1-44.6)		5.1 (2.8-9.4)		4.1 (3.0-5.5)
History of systemic treatment	0	without(atezo がfirst)	8.3 (4.9-10.8)	0.02	5.8 (3.1-10.7)	0.82	18.3 (12.2-25.6)	0.49	65.3 (49.9-76.9)	0.09		29.5 (19.2-40.9)	0.43	28.3 (19.1-35.3)	0.74	27.9 (18.7-45.9)	0.23	4.6 (2.5-9.6)	0.59	4.0 (3.0-5.0)	0.7
	1	with	14.2 (7.9-19.6)		5.6 (2.4-8.9)		20.6 (11.0-31.4)		53.0 (38.0-71.2)			31.8 (21.9-51.4)		30.2 (18.2-37.9)		24.3 (14.7-39.2)		4.0 (1.6-7.9)		4.3 (2.9-5.6)
History of TACE treatment (yes/no)	0	no	9.2 (6.9-13.2)	0.31	5.0 (3.1-9.8)	0.86	19.3 (12.8-30.7)	0.55	65.4 (46.6-69.3)	0.55		35.9 (22.7-50.4)	0.25	30.9 (18.6-35.3)	0.83	23.3 (15.6-33.9)	0.41	4.4 (2.2-9.5)	0.31	3.4 (2.7-4.3)	0.03
	1	yes	10.3 (5.4-19.6)		6.4 (2.7-10.1)		19.4 (10.8-25.9)		55.3 (43.2-73.0)			28.7 (19.0-45.7)		29.0 (19.7-36.6)		27.6 (17.8-44.7)		5.2 (2.3-9.9)		4.4 (3.2-5.6)
Extrahepatic metastasis	0	no	9.9 (6.1-15.1)	0.71	6.8 (3.0-10.9)	0.16	19.4 (10.9-27.1)	0.73	60.6 (45.4-73.4)	0.83		30.6 (20.3-44.5)	0.36	32.9 (21.0-38.5)	0.006	26.1 (17.8-35.4)	0.88	4.5 (2.2-9.5)	0.98	4.2 (3.0-5.7)	0.14
	1	yes	9.2 (5.4-19.1)		4.1 (3.0-6.4)		18.9 (11.3-30.7)		60.2 (44.3-69.2)			34.0 (20.9-58.8)		20.9 (16.6-30.4)		27.2 (14.1-51.6)		4.9 (2.2-7.5)		3.5 (2.9-4.6)
Macroscopic vascular invasion	0	no	9.6 (5.5-14.9)	0.07	4.6 (2.5-10.1)	0.12	17.8 (10.5-27.7)	0.36	63.1 (48.4-74.2)	0.03		30.1 (18.5-46.0)	0.38	28.5 (17.3-36.0)	0.38	25.9 (17.6-44.4)	0.51	4.5 (2.3-9.8)	0.47	3.7 (2.8-5.0)	0.005
	1	yes	18.1 (7.9-26.3)		7.1 (5.6-10.3)		20.9 (19.2-29.8)		44.3 (36.1-52.9)			33.1 (24.6-51.3)		31.5 (28.8-32.9)		26.3 (15.5-30.4)		4.5 (1.7-5.2)		5.7 (4.6-6.4)
																					Mann-Whitney U test, Kruskal-Wallis test
Abbreviations: AFP, alpha fetoprotein; DCP, des-γ-carboxy prothrombin; HBV, hepatitis B; HCV, hepatitis C; mALBI, modified albumin-bilirubin; NBNC, non-B non-C; SN, single nodular; TACE, transcatheter arterial chemoembolization
