# Supplementary material for: Peripheral T Cell Subpopulations as a Potential Surrogate Biomarker during Atezolizumab plus Bevacizumab Treatment for Hepatocellular Carcinoma
Source: Cancers (Basel). 2024 Mar 28;16(7):1328. doi: 10.3390/cancers16071328 (PMC11011052; doi:10.3390/cancers16071328)
Supplement: Supplementary file 1 [file cancers-16-01328-s001.zip › Supplementary Table S3.xlsx]

## Sheet: supplementary table 3
Supplementary Table 3. Correlations between the clinical characteristics of the patients and increase or decrease in CD8+TEM proportion
	CD8+ TEM post-pre
	Decrease	Increase	P value
Age, range, y	75.5 (62.0 - 79.8)	72.0 (66.5 - 79.5)	0.98
Sex (male/female), n	13/3	26/9	0.73
Etiology (HBV, HCV, NBNC)	5/4/7	2/10/23	0.06
Total bilirubin, mg/dL	0.7 (0.6-0.9)	0.8 (0.7-1.1)	0.29
Albumin, g/dL	3.6 (3.2-4.0)	3.5 (3.2-3.9)	0.86
Aspartate aminotransferase, IU/L	46 (33.0-71.5)	35 (22.4-48.5)	0.22
Alanine aminotransferase, IU/L	28 (18.5-41.5)	25 (20.0-36.0)	0.66
Prothrombin activity, %	92 (81.7-101.5)	89 (79.0-97.5)	0.37
Child–Pugh score	5.5 (5.0-6.3)	6.0 (5.0-6.0)	0.84
mALBI grade (1/2a/2b)	6/2/8	7/10/18	0.3
Size of the main liver tumor , mm	42.5 (33.75 - 55)	30 (16 - 47.5)	0.05
Number of liver tumors (≤3/4–6/≥7)	4/3/9	23/6/6	0.009
Tumor morphology (SN type/non-SN type)	3/13	11/24	0.5
Serum AFP value, ng/mL	155.5 (53.5-2164.5)	35.2 (7.4-154.2)	0.13
Serum DCP value, mAU/mL	694.5 (252.25 - 9013.5)	176 (46.5 - 2268.5)	0.04
Up-to-seven criteria (in/out)	2/14	18/17	0.01
BCLC stage (A/B/C)	0/12/4	4/16/15	0.13
History of systemic treatment (with/without)	8/8	18/17	1
History of TACE treatment (yes/no)	9/7	22/13	0.76
Metastasis (yes/no), n	2/14	8/27	0.47
Vascular invasion (yes/no), n	3/13	31/4	0.66
			Mann-Whitney U test、Fisher's Accuracy Test
Abbreviations: AFP, alpha fetoprotein; DCP, des-γ-carboxy prothrombin; HBV, hepatitis B; HCV, hepatitis C; mALBI, modified albumin-bilirubin; NBNC, non-B non-C; SN, single nodular; TACE, transcatheter arterial chemoembolization
